# Supplementary material for: 6PPDQ Exposure Exacerbates Seizure-Induced Neuronal Damage via the TP53/Nrf2 Axis: An Integrated Strategy Combining Network Toxicology and Experimental Validation
Source: Toxics. 2026 May 19;14(5):443. doi: 10.3390/toxics14050443 (PMC13211372; doi:10.3390/toxics14050443)
Supplement: Supplementary file 1 [file toxics-14-00443-s001.zip]

Archive with 1 entries (1 files):
- toxics-4297411-supplementary.pdf
